# Supplementary material for: Identification of subtypes and biomarkers associated with disulfidptosis-related ferroptosis in ulcerative colitis
Source: Hereditas. 2025 Feb 22;162:27. doi: 10.1186/s41065-025-00390-y (PMC11846262; doi:10.1186/s41065-025-00390-y)
Supplement: Supplementary file 1 — Supplementary Material 1 [file 41065_2025_390_MOESM1_ESM.txt]

id
SLC7A11
GYS1
NDUFS1
NDUFA11
NUBPL
NCKAP1
LRPPRC
SLC3A2
RPN1
ACTN4
ACTB
CD2AP
CAPZB
DSTN
FLNA
FLNB
INF2
IQGAP1
MYH10
MYL6
MYH9
PDLIM1
TLN1
