# Supplementary material for: Identification of subtypes and biomarkers associated with disulfidptosis-related ferroptosis in ulcerative colitis
Source: Hereditas. 2025 Feb 22;162:27. doi: 10.1186/s41065-025-00390-y (PMC11846262; doi:10.1186/s41065-025-00390-y)
Supplement: Supplementary file 3 — Supplementary Material 3 [file 41065_2025_390_MOESM3_ESM.txt]

SLC38A4
HINFP
PDE6A
PDIA5
KRT12
SLC25A20
SLC6A14
SFXN1
EAPP
ACADM
NAALADL1
AQP11
BAG3
ETFDH
SUGCT
PLPP1
DNAI4
NAT8B
ME3
ABCG2
PLA2G12B
CREB3L2
SLC35G1
SEPHS2
RUNDC3B
CROT
BACE2
RHOU
KDELR3
CDC14A
SLC16A1
CHPF
LEAP2
ALDH18A1
PHLPP2
FBXL3
HADHB
PPM1A
TIMP1
CKAP4
SLC19A3
MIER3
EPB41L3
TMEM184B
C7orf31
IP6K2
CPT1A
ERBIN
S100A11
PKM
FGFR2
CIPC
RNF135
PDE8A
AQP8
PRKG2
SETD7
CNST
CHAD
LPCAT1
DNAH7
STING1
GCNT2
BTBD3
STXBP1
MKRN1
SEC24D
MPP7
SLC22A5
C2CD5
AP1AR
UBE2A
FRMD1
GRAMD1C
TAT
HEATR5A
AQP3
PMM1
TRHDE
NMT2
ASPHD2
ATG14
AUH
TMEM37
C1orf115
NAAA
S100P
PRXL2A
MSI2
SLC30A10
APPL2
TRAF3IP2
ARHGEF37
VLDLR
ZNF608
SNX13
ABCB1
LRRFIP2
TUBAL3
SNX30
SHISA5
CNN2
IFT74
CPEB3
CHRNA1
CDKN2B
OSBPL11
IL1RN
GRAMD2B
DPP10
STK38
HSD3B2
SLC25A34
SLC51B
CCNJL
NAP1L2
ARHGEF3
P2RY1
DOCK1
LIPC
HSD17B2
BDH2
REG4
SLC17A9
SEC13
ASB13
PARP8
BRINP3
SEC61A1
LPCAT3
VPS26C
SLC23A1
PDK2
HOXA2
DDAH2
PEX26
CPT2
ARFGAP3
PDZD3
PUS10
LCMT1
EFNA1
AK3
FMO4
TESK2
EIF4EBP2
GUCA2B
RAB6B
PKIB
OXR1
MAST2
CNTN4
XBP1
MEP1B
B4GALNT2
CD55
MAP3K6
ACSF2
SOS2
TRIM29
H3C6
TGFA
PALS1
PPP2R3A
HSD17B3
ZYX
AGTRAP
SLC4A10
TLCD3A
MARCHF8
PLCD1
PODXL
PI3
NDRG1
LCN2
RAB17
TMEM63C
RAD52
RMND5A
PAG1
IFITM3
ZNF217
PPARG
PHYKPL
PSD3
TMEM39A
ATPAF1
PBLD
INPP5J
USP30
DUSP6
MAP3K5
GARS1
EPHB4
UGT2A3
MANF
PAQR5
ZNF439
CLIP2
BSG
RMDN2
CNTN3
TTYH3
PEX11A
TINCR
MTHFD2
MAGED1
HADHA
STX3
PHYH
NAT8
CYP2B7P
PPA1
SLC20A2
HSD17B11
CTSA
SETD9
TDP2
MYDGF
GNA15
HYOU1
MICU2
NWD2
SLC7A1
SGMS1
STAT3
ZCCHC14
PTPRR
GON7
ENO1
ACOX1
CD81
PDIA4
CALU
OPN3
SGK2
ACADS
NHEJ1
CYP2B6
SELENON
TCP11L1
IGSF9
TBXAS1
ABCD3
SLC6A4
TRIM22
LIPG
ABCB11
SYVN1
ANXA5
ETFA
LYRM7
GDE1
BCLAF3
CD2AP
PLS3
LIAS
MKKS
PAM
CAT
MAPRE3
CNTFR
HCCS
P2RX4
HMOX1
CHMP5
SRPRB
TINAG
SCUBE2
FAM200B
MIER1
TMEM165
TMC6
C2orf88
TMCC3
AQP7
DEPDC7
IQGAP2
ARMCX3
ASRGL1
TGM2
TMEM220
PEA15
PGRMC1
EPB41L1
IFI16
SRM
LINC01089
DAPP1
B3GNT8
BMP3
SEPSECS
HOXA5
CRTC3
DEFB1
AVIL
SLC25A33
ABHD3
SSR4
HMGCS2
TPRG1L
ACAA1
UGP2
SLC5A12
LMTK2
SLC38A5
TMEM38B
ITPKA
ZSWIM3
ACOT8
NEU1
SSR1
TMEM171
IFITM2
ZNF575
PITPNB
SLC3A1
QSOX1
PHLDA1
METTL7A
TMEM263
DNAJB11
RNASEL
IFI6
SOD3
TDRD3
CD82
SLC16A5
KCNK5
GFUS
DAPK2
FAM219B
WDSUB1
CDK20
NIPSNAP3A
GRB10
TMEM258
CDC25B
ALAD
HSPA5
DUSP7
KCNG3
TMEM170A
NRG4
MTMR11
GBA3
HLA-DMA
SLC27A4
PECR
SULT1A1
PMEPA1
ACVR1C
RNF145
MGLL
DHRS11
ACER2
LDHB
MTM1
PGM3
FAHD1
CBFB
ADH6
CDH3
RETSAT
CDC42BPA
CD44
SDF2L1
LRRC28
NPY1R
ARHGAP18
MINPP1
ANO6
STRADB
PRDX6
TRPM6
SLC35B1
OLFM4
SRI
DRAM1
ASTE1
DCPS
PANK3
GALNT2
ADCY9
NR1I2
MCOLN2
MGC32805
ZNF350
LRRN2
SLC41A1
GNA11
UGDH
SULT1A2
TMEM92
CHP2
DUSP10
MIF
ACTN1
PRDX4
SEMA5A
SLC26A2
BPNT1
NRIP1
PTGR1
CFB
CXCL1
PML
ISCA1
LRP8
FLVCR1
DYRK2
ARMCX2
LETM1
SLC51A
MTARC2
ZNF252P
C2
RAB11FIP1
HPGD
DUOX2
MXI1
SLC1A1
MFSD9
SPRYD7
CHKA
GNG12
SLC30A4
CRELD2
NGEF
CARD6
AFG3L2
CD160
TSPAN7
GPX8
CA12
MPI
IFT57
SERPINA1
IDH2
NFE2L3
BPHL
PLVAP
STEAP3
C5orf63
MPST
ACOT13
ANK3
CNNM2
MAGI1
ABAT
SLC16A9
EEF2K
WARS1
SDR16C5
DNAJC10
FGFR3
ANKRD40CL
CALR
EIF5A2
ARHGAP42
SCIN
RAB4A
F3
SATB2-AS1
CREB3L3
ANPEP
MMP3
ENTPD5
PDIA6
AHCYL2
VSIG10
GLS
SLC7A5
SEC22C
IFITM1
IRS1
TRIB2
ZG16B
SLCO4A1
METTL7B
ZFP3
CLYBL
RCN1
GRINA
SVOPL
CRYL1
CEBPD
CNGA1
HIF1A
ETNK1
MMP1
ANO10
ABHD5
PFKFB3
DNMBP
OAS2
FUT8
MGAT4A
PACS1
CTNNAL1
PLA2G2A
MLKL
CYP4F12
ANKRD22
APLNR
MAPKAPK5-AS1
CCDC146
FASN
ACVR2A
GULP1
ACKR2
SPCS3
ENC1
GXYLT2
UBE2L6
MUC5B
EHHADH
UBE2S
SLC29A1
KRCC1
NEK3
HOXA3
FKBP11
SPNS2
SLC41A2
CYP27A1
DGKD
PLOD1
SELENBP1
GABRP
LRRC31
PRAF2
PSME2
ACOX2
TMED6
PCCA
VNN1
ENPP1
DLEU1
TSHZ1
MT1H
MOSPD1
ZFPM2
CHSY1
EPB41L4B
BMAL2
TRANK1
TMEM65
POLD3
MPND
ZDHHC23
IL33
CYP4X1
ASAP3
MARS1
ARPC1B
ABRACL
ATP23
DUOXA2
ADAMTS1
HOMER1
PTGR3
CHP1
HIGD1A
SPARC
SLC35D2
PDZK1IP1
RAB13
NCEH1
RAC2
FNIP2
SENP8
C6orf136
LYPD6B
PITPNC1
NCKAP5
VPS13A
WFS1
NUCB2
GRAMD4
SUOX
LZIC
MT1M
PTGDR
PLEKHG6
SESTD1
MSN
HOXA6
ANGPTL2
SLC17A4
KCNE3
PANK1
HIBCH
RILPL2
VWF
FYN
SAMD13
ECH1
TLDC2
NAPEPLD
FBXO6
MARVELD3
ATP1B3
ZNF57
ZNF326
TP53TG1
LRRC19
DENND4C
PCK1
SEC14L1
ZNF43
NAT2
PRKAB2
PIP5K1B
RBPMS
GPR160
SORD
E2F5
LBH
ZNF480
TMEM120A
DBT
SLC23A3
RNFT1
ASS1
PYROXD1
CCDC167
CD40
RHBDF2
BAG2
STAT1
SELENOM
CDH5
ENGASE
LYN
COL6A3
ADCY6
NDUFA5
CAVIN1
SLC36A1
NEBL
ATP2B1
NIPAL1
GAREM1
PHF7
ABCA5
CCDC112
EPHX2
EDN3
MT1HL1
RNF128
TMEM116
PRR15
DEGS1
MCUB
RFK
P3H1
SLPI
TNC
COL4A1
TMEM109
SDHD
PRAG1
COL1A1
ATP10D
TSPAN18
AIFM3
ACAA2
RIOK3
PCSK1
CASP1
SECTM1
PTPN21
RNPC3
IL1B
ROBO1
MXRA5
FASTKD1
PAQR8
C4BPB
AGPAT4
ASPA
ARID5A
ANKRD9
CHI3L1
SUCLG2
GLB1L2
ICAM2
PSMB9
SLCO4C1
PECAM1
KDM6A
IGFBP7
MTCL1
GPR39
SLFN5
NRN1
ST3GAL2
SPINK4
SMAP2
ARHGAP44
ITGA5
ZNF823
CTPS1
MEP1A
CTSH
APCDD1
TNFRSF12A
PPP1R14C
ACVR1B
RNF125
SMAD7
SBNO2
ODC1
MT1G
CAMK2N1
CADM1
LOC100506730
TRIM16
ACAT1
CETN3
NUDT16L2P
MT1F
GJA1
TMEM177
ZNF137P
C3
SLC15A3
ALPI
TNIP3
FCGRT
PIGZ
GPD1L
COLCA1
FICD
DUSP4
GIMAP4
PAPSS2
ABCC1
CLDN12
CYYR1
CLCN2
HNF4G
ELL3
CTSK
MT1E
TIMP3
TNFAIP8
A1CF
RAVER2
MS4A8
S100A8
ALDH5A1
ZNF675
CAV1
TGFBI
XPNPEP2
SUCLG1
SERPING1
TRPV3
GDPD2
CD74
C1R
TMEM192
ZSCAN31
CASP4
JAM2
ENTREP2
IL6R
CWH43
TTPA
SEC11C
NAT1
HEG1
TWSG1
IKBIP
ADD3
GJB3
NOS2
IDO1
PLIN2
SNX4
IYD
ACACB
RAPGEFL1
CHN2
XK
TCIM
LAMTOR4
SLC16A14
PNP
MT1X
TMEM204
MUC1
CMBL
SERPINA3
CEBPB
SLC22A18AS
COL1A2
SNX24
MMP12
RUBCNL
FEZ1
PTK6
TCN1
KPNA2
SLC1A4
PCOLCE
DNAJC22
PLXNA2
RIMKLA
HDHD3
CCL20
DDC
RGS2
MAOA
RAB23
MACIR
CGN
HNMT
RIDA
MATN2
SRD5A3
COL15A1
INSC
ENTPD1
PGAP3
POU2AF2
LANCL3
MMP10
APOL3
PTGR2
GIPC2
CCND2
RPS6KA6
OSBPL3
ZC3H12A
APOL1
STPG1
NNMT
IMPA2
SP110
BDKRB1
GPR137B
MMUT
HAVCR1
CYP4F2
SLC20A1
VDR
RAMP3
ZNF813
ST3GAL5
ADGRL4
CDH11
CTH
EMB
CAMK2D
SDR42E1
TCF4
ADAMTS9
PLSCR4
PPP1R36
ADARB1
TIGAR
CCDC69
MYEOV
ANXA1
RGS5
CYB5R2
PTPRM
BGN
LY6E
C1orf210
LMCD1
AHR
SOWAHA
PDE5A
LGALSL
TRIM36
ZNF415
CH25H
DNAJB9
ASAP1
POU2AF1
SYNC
PLAU
OTOP2
LGALS1
IL7R
PFKFB2
FABP3
TMEM72
LRP12
PDE4B
ZNF320
ST3GAL4
SLC5A1
MS4A12
SAMD9L
GUCY1B1
CRIP2
KYNU
TNIK
BCAT2
MAB21L3
WASL
RAB34
PALMD
ADGRF5
ENPP2
ADAM19
FH
PIM2
OSBPL8
EFEMP2
TAP2
CNKSR3
HOXB5
SLC28A3
RRM2
LRRC75A
VCAM1
SELP
EXPH5
RAB40B
KCNN3
PADI2
ATP9A
LAMC1
CASP6
GEM
FAM20C
RNF213
HLA-DMB
MYLIP
MYOF
TK1
TST
CXCL11
ART3
BHLHE40
PDCD4
CSF2RB
ARSJ
REG1A
ANXA6
CLDN2
SPARCL1
COL4A2
UNC5CL
RAB31
S1PR1
CA4
TIFA
CTSV
CD38
ZSWIM5
SCD
GREM1
P2RY8
TFF1
EMP3
NFKBIZ
ZNF518A
CAVIN3
HOXA7
PLK2
CHST11
RASSF5
GPX7
TENT5C
VAV3
CREB3L1
PXMP2
ADH1C
ACADSB
SLC22A4
THY1
SH3BGRL2
CD34
CAV2
MZB1
MMP7
ELK3
ME1
SULT1B1
KITLG
TTC30B
VIPR1
SCN9A
PDK4
ACOT11
PAPLN
ACKR1
ADAM9
GAL3ST1
CITED2
FMOD
SLC6A19
PLCD3
SLC46A1
SLC9A7
CMAS
CD177
EBF1
MMP14
GNAI2
FBXO32
HOOK1
PFKP
CXCL16
FXYD5
ANXA3
NQO2
ARRDC4
LDHD
LAMP3
IFI30
BNIP3
HSPB3
ACSS2
HEBP1
INTS6L
MMP9
COL12A1
TPRN
PCDH17
TUBA1A
SLC52A3
GIMAP6
CD93
SLC7A11
CCN1
CYP2S1
MAP3K20
PXDC1
LRRCC1
AEBP1
CXCL3
OLFM1
PRPS1
LPIN1
TPK1
LDB2
BATF2
STARD4
RAB8B
GNG11
CEP70
THBD
ISG20
HLA-DPA1
DENND5A
STS
PTPRF
ERBB2
FERMT2
KCND3
FXYD3
ST3GAL1
ABCA12
SOCS1
SLFN11
AKR1B10
PXDN
TEK
KCNJ2
MGP
CCR6
TMEM45A
JUNB
SLC9A3
PRKAR2B
ZNF718
ZBTB10
HIVEP2
TUBB6
HGF
TPRG1
HADH
MGAT4B
CA2
EVI2B
SNX10
GMDS
APOBEC3G
MIR570HG
LPGAT1
SLC25A37
CCL22
FLNA
PDP1
MMRN2
PTPN13
SULF1
FADS1
TRIP13
ICAM1
RBMS1
SEMA6D
RGCC
COBL
LAX1
IL1R1
CXCL9
GIMAP8
LAMB2
CFI
NUBPL
ARHGAP31
EML1
ZNF124
HPGDS
ADGRA3
PCSK5
MR1
GABRA2
ADH1A
PDPN
NFKB2
CEP55
LAMA4
BEST4
ANO9
ADA
CD2
TLN2
CDHR5
LDLRAD3
TESC
NHSL1
COL6A1
LRRC66
CES2
FAM162A
SLC25A23
NBEAL1
CLMP
MRGPRF
CENPV
SASH3
RPL22L1
HAPLN3
EYA2
PCK2
CHRDL2
ADA2
GPR183
SH3BP5
SHCBP1
REG3A
CCL11
TNF
AKAP1
SELL
CLDN8
TM4SF18
SLC16A4
NR4A2
ZBTB7C
MAP4K1
AREG
SLC39A5
TP53INP2
SERPINB5
PDGFRB
WIPF1
CENPW
GALNT12
COL6A2
TTC22
IGFBP5
ZNF532
HSPA13
MYO1A
HCLS1
LLGL2
SYT11
DDX60
GDA
RIPOR1
RNF152
ADGRA2
ENDOD1
KDR
SYTL2
TNFRSF9
REG1B
ORAI2
HRCT1
BTN3A3
SPON2
GPRC5B
DMBT1
FSIP2
EGR1
C4BPA
SLC6A20
BASP1
DQX1
BST2
CCL2
CHST15
ABCC13
HTRA1
PPARGC1A
RHOH
ITGB2
KIT
C17orf97
CALCRL
GUCY1A1
GMPR
NIBAN1
CXCL8
WNT5A
TNFSF13B
IRF4
SERPINB1
PLEKHO1
PITX2
CNNM4
ERG
ITGA2
FBLN5
SOCS3
FOXM1
COL3A1
AQP9
SEMA4A
SATB2
SMOX
CTDSPL
CXCL10
TSPAN11
FAM30A
PANX1
BCL6
FLI1
PTGDS
CXCR4
PMP22
PTGS2
NCF2
ADGRL2
STAP2
TMTC1
EDNRA
CGAS
THEMIS2
IL17RB
SACS
AGT
CHN1
PIK3AP1
CPXM1
OVOL1
IL13RA2
FBN1
SRPX2
S100A9
CCL24
PTP4A3
ISX
ELL2
PLA1A
SAMSN1
ADGRE2
EHD3
TUFT1
NR1H4
CXCL2
NDRG2
STK17B
PARP9
IL10RA
CD27
SEPTIN6
IGKV1D-8
GMFG
PREX1
EPHA2
LCP2
PLOD2
COL5A1
MSC
DPYSL3
MOXD1
ETHE1
LYZ
SP140
SERPINE2
SMPDL3A
ITGAL
IER3
NMRAL2P
STOM
HNF4A
SMOC2
FZD5
GGH
ACP3
BHLHA15
SDC2
CLDN1
OLFML2B
LILRB2
FUCA1
SLA
TRPM4
CCN2
CCDC68
DOCK11
ARHGAP15
EDIL3
LHFPL6
PRRX1
PRXL2C
PTAFR
RNF144B
CSGALNACT2
NXPE3
BEST2
PARP14
TNFRSF1B
LDLR
ARHGAP30
CLMN
G6PC1
GLRX
CD79A
TCEA3
IRF1
OSMR
CD53
ZNF91
CYRIA
VNN2
CCL18
JAM3
TRIB1
IFI44
CHAC1
CD37
MB
KMO
USP2
COL5A2
SPINT1
CCN4
AIM2
CCDC3
HYAL1
FCN3
PCDH20
C1S
LUM
SLC2A3
PRKCH
CDHR1
CD3D
CXADR
ITK
CYTIP
MET
PDE10A
NID2
ARHGEF9
GRAMD2A
DDR2
LTBP2
KRT7
PPP1R14D
PHGDH
GZMK
VAV1
MX2
BIRC3
MOGAT2
CCNB1
CLCA4
TMEM98
CXCR2
CXCL13
OTC
RIPK2
FOS
F2RL1
NETO2
LAPTM5
MME
VSIG1
MNDA
CASP10
CORO1A
DEPTOR
FMNL3
TRABD2A
GBP4
UNC13D
STEAP4
IFNAR2
PKDCC
PLEKHH1
SLC37A2
CLU
KLK1
CST7
GIMAP7
ANKS4B
GHR
CDC20
TM4SF1
KLF7
CHI3L2
ZBP1
PPP1R16B
IRAK3
MPV17L
ANGPT2
RIPOR2
DDIT4
HSPB8
PPT1
PRR5L
AKT3
ICOS
FAM83B
EDN1
CDX2
FGR
BCL2A1
CA1
RASGRP1
KCNJ15
CPM
GZMB
STAT4
CARD16
PDLIM3
S100A12
SLC26A3
GRK5
RSPO3
CPVL
FIBIN
MYOCD
IFI44L
QKI
RHOJ
UCP2
PRDM1
CTSE
SPAG4
TREM1
PLEK
ARHGEF6
IL3RA
NXPE4
SLC6A6
C5AR1
TRPS1
TDO2
IFIT3
DCN
STC1
SELE
BDH1
SLC27A2
TMEM163
SPART
GLIPR1
HEPACAM2
STX19
TNFAIP6
CCR7
FFAR2
HLA-DPB1
NR3C2
ELMO1
LCP1
FCGR2B
FADS2
ADM
BUB1
LEF1
GLT8D2
IHH
CEP170
FABP2
SERPINB7
HCAR3
EVI2A
MOGAT3
TSPAN6
TAGLN
ISLR
CXCL6
EGR3
KLK10
ELOVL5
FFAR4
CSF3R
FGF2
GBP5
MMRN1
AKR1C2
SLAMF7
PRNP
RASGRP3
HHLA2
CEACAM7
DYSF
SELPLG
GPX2
ARHGDIB
RGS4
B3GNT5
CKB
RNASE6
ENG
CD80
CLEC4A
GPR65
DOCK8
SFMBT2
TMEM131L
C2CD4A
CLIC2
DEFA5
CD28
HTR4
DERL3
PROK2
VCAN
ACTA2
ZNF204P
FPR2
TMEM71
EMCN
C4orf19
TNFRSF17
SERPINB3
TIMP2
SLAMF6
MYO1F
HK2
TRIM40
CCR2
LY96
CYP2J2
AZGP1
SLC4A4
VIL1
LAMC2
FN1
LILRB1
TYROBP
FDCSP
ETS1
NRG1
IGKC
CD109
TFPI
PLXNC1
CYP7B1
STYK1
TMEM154
TLR2
LRP4
KRT20
GUCY2C
NCKAP1L
KLHL6
CYP3A4
TUSC3
RASSF2
NR4A3
CD274
PRKCB
P2RY14
BANK1
BCL2L15
CD19
EMP1
TNFRSF11B
BTK
SERPINB9
CRYAB
PLAT
AOC1
CD180
F2R
CLIC5
STX11
ARHGAP29
CD72
DEFA6
PSAT1
SLAMF8
FAM171B
RSAD2
LOXL2
IFNG
VSNL1
BICC1
FCMR
CCR1
MCAM
RND1
CDH1
TMC5
ERRFI1
IRF6
FLT1
MS4A1
SPINK1
ACSM3
ELAPOR2
GLCCI1
MAP1B
FKBP10
LTF
ERO1A
G0S2
ANKRD44
ATP6V0D2
ARL14
ACSL4
PCDH18
CDK14
AKR1C3
LGALS2
ANO5
PLCE1
FMO5
DSG3
SRGN
SCNN1B
LRRK2
HSD11B2
KLF4
ALDH1A2
MFAP4
DPP4
STRIP2
ZG16
LOX
MYL9
CA7
FCER1G
GFPT2
P2RY10
SOD2
CCL19
CD86
F2RL2
IL2RA
CRISPLD2
SLAMF1
SERPINF1
CDHR2
CPA3
IL1A
CASP5
SLCO1B3
CAPN9
TFF2
EGFL6
CPA6
ALPL
PLA2G7
SLC9A2
CD52
ANGPTL4
HLA-DQB1
CCL21
FAP
CR1
PLAAT2
NID1
KCNA3
KLHL5
LYVE1
PLEKHS1
CR2
CD163
CFTR
TFPI2
HCK
DKK1
NAMPT
TMEM156
PTPRC
P2RY13
ADGRG6
MRAP2
CYBB
NXPE1
TLR1
THBS2
NR4A1
PLAUR
ALDOB
EFEMP1
SLC26A4
CFH
P3H2
TRIM31
CD48
AKR1B1
CCL4
CEMIP
MMP2
CXCR1
CD69
FCRL5
PLLP
CD22
GLRA2
IL6
RGS1
HBEGF
FPR1
MFAP5
PRAC1
RETNLB
BTNL3
XDH
SERPINE1
HOXB13
SPP1
LILRA3
TCL1A
PTCH2
CAPN13
STAP1
CPB1
SLC13A2
IGSF6
KLK6
HLA-DQA1
INSL5
GPR15LG
ACTG2
SLC28A2
GBP3
