# Supplementary material for: Identification of subtypes and biomarkers associated with disulfidptosis-related ferroptosis in ulcerative colitis
Source: Hereditas. 2025 Feb 22;162:27. doi: 10.1186/s41065-025-00390-y (PMC11846262; doi:10.1186/s41065-025-00390-y)
Supplement: Supplementary file 4 — Supplementary Material 4 [file 41065_2025_390_MOESM4_ESM.txt]

MMP3
CHI3L1
MMP1
SLC26A2
HMGCS2
PCK1
TCN1
CXCL8
AQP8
MMP7
IL1B
MMP12
CHP2
CLDN8
SLC6A14
ABCG2
KYNU
ADH1C
MT1M
CWH43
SERPINA3
TRPM6
CA1
UGT2A3
GUCA2B
SLC30A10
MMP10
OTOP2
BEST4
SLCO1B3
ABCB1
ANPEP
CDH3
PIM2
IL1RN
SERPINB3
SPINK4
ALDOB
CDHR1
BEST2
SLC16A9
CA7
RETNLB
MXRA5
DHRS11
LAX1
PHLPP2
REG4
MZB1
BMP3
PLAU
MS4A12
ANXA1
EXPH5
CD38
TIMP1
HEPACAM2
PBLD
PFKFB3
ACSF2
SLAMF7
OSMR
CD177
TRIB2
CCN1
PHLDA1
SELENBP1
TRIM29
IRF4
DSG3
ZG16
CNTN3
MT1F
TNFRSF17
VIPR1
SERPINB7
MFSD4A
ENTPD5
POU2AF1
CKB
MEP1A
SLC3A1
SLC7A5
SLC16A1
ISX
DRAM1
B3GALT5-AS1
FADS2
CA4
SATB2-AS1
IGKV1D-8
SCNN1B
CYP2B6
TUBAL3
PTPRR
TSPAN7
STEAP4
ADAMTS1
PIGZ
RAB31
GNA15
MCOLN2
EPHX2
ME1
LGALS2
ANO5
SLC13A2
LRRC31
PTGDR
SLC17A4
SPP1
ARHGAP44
CAPN13
TCIM
ACVR1C
MT1G
HAVCR1
TFF1
HSD17B2
PPARGC1A
PRDM1
SULT1A2
ST3GAL1
PKIB
IFITM2
FGFR2
GPX8
EVI2B
CHST15
FKBP11
SLC22A5
SLC39A5
MAOA
SLC4A4
TMEM37
MT1H
SGK2
B4GALNT2
LRRC19
MEP1B
CDKN2B
PLAUR
CEMIP
ADH1A
IL33
MS4A8
ACSL4
SERPINE2
CARD6
CLCA1
LYN
PAQR5
SERPINE1
NXPE4
NAAA
IFI6
ANKRD40CL
S100P
GEM
ANKRD22
FADS1
SLC51B
SCIN
LRP4
RHOU
IRAK3
TINAG
PDE4B
MIER3
GLRA2
FUT8
BNIP3
IFI16
BRINP3
TRIM22
SRD5A3
TMEM45A
PPP2R3A
C2orf88
PDZD3
ALPL
HSD11B2
HPGD
CNNM2
IFITM3
BST2
AKR1B10
CPA6
CTSH
LAMC2
ADH6
EDN3
TMED6
CCDC69
TRHDE
CYP2B7P
RGS2
AGT
CA2
RAPGEFL1
PKDCC
GXYLT2
CCR2
CD44
CYP4F12
NAMPT
PRR15
ITGA2
F3
SYTL2
SAMD13
PLCD1
PRDX6
MTMR11
PCSK5
FGFR3
MUC5B
PPARG
PXMP2
B3GALT5
ADAMTS9
CALU
MT1X
NXPE1
SLC1A1
SATB2
HIF1A
KLK10
EMB
CHST5
CCL24
AIFM3
LYZ
GPX7
DERL3
LRRC66
DUSP4
FMO4
RNF152
PDK2
TM4SF1
IGSF9
CYP4X1
FRZB
PRLR
IFI44L
TMEM171
SLC9A2
VSNL1
SDR16C5
EFNA1
RUNDC3B
CLYBL
MYEOV
CLCN2
ANXA5
THRB
HSPA13
GALNT12
GDPD2
MB
MCUB
SLC16A4
LDHD
MOGAT2
BAG2
BHLHE40
SLC19A3
B3GALT1
TMEM38B
PEA15
SEC14L1
OSBPL3
PLEKHG6
MAB21L3
TRABD2A
CASP4
SCGB2A1
MLKL
FMO5
TMEM63C
ATOH1
ART3
GIPC2
DDC
PLA1A
KLK1
CGAS
LRP8
CYP2S1
P2RY1
APPL2
IKBIP
ZG16B
KCNK5
SPNS2
A1CF
DNAI4
KDELR3
FAM30A
SLC22A18AS
NR1I2
GHR
IFITM1
TMEM98
MAP2K6
HTR4
RMND5A
IFNAR2
FAM162A
DQX1
MMP28
NUCB2
ACSM3
METTL7B
TNFRSF12A
SLC35G1
TMEM220
VSIG10
ETFDH
SLC26A3
ODC1
SNX30
CDHR5
HRCT1
NHSL1
ANO6
GPR160
ACADS
SETD9
ANXA3
NIPAL1
CYP4F2
FCN3
XBP1
HNF4G
RETSAT
SEMA5A
METTL7A
CAPN9
MT1E
MIR570HG
PDE3A
PSAT1
ZBTB7C
ENDOD1
DUSP10
EPB41L4B
FRMD1
SLC6A19
XPNPEP2
GBA3
ZDHHC23
PTPN13
PSD3
PTP4A3
SCN9A
CHN2
DEPTOR
CEBPB
CIPC
PDK1
NAT2
C7orf31
NR5A2
WNK4
P2RX4
ABO
KLK6
SLC25A23
TSPAN6
GRAMD1C
ASPHD2
RNF125
TDP2
FBXO32
RNF157
MYO1A
EHHADH
ANK3
CD82
PAG1
STAP2
PLS3
CREB3L2
CES3
CRELD2
CADM1
RMDN2
PRR5L
C9orf152
ASRGL1
SEC11C
SLFN5
MTM1
OTC
TENT5C
NEDD4L
ZNF124
PDCD4
IHH
BDH1
DNAJB9
MPP7
MXI1
TLN2
NRG1
RPS6KA6
ABCC1
HSD17B11
IFI44
S100A11
PLCD3
DEPDC7
ARFGAP3
AKAP5
BTN3A3
FOXQ1
SLC20A2
SEMA6A
ABAT
ACSS2
HIVEP2
TFPI2
DNAJC10
ANKRD9
CES2
SULT1A1
SLC25A34
TTPA
ATP2C2
DUSP7
ADA
TM4SF5
TBXAS1
HOXA2
CAMK1D
RGMB
CYP27A1
RBM24
CTDSPL
ERBB2
TCEA3
PLCE1
CDC14A
ELL2
PTGR1
OSBPL8
OPN3
CPEB4
NBEAL1
LRRC75A
USP2
USP30
RIMKLA
CAMK2N1
SLC1A4
HOXA7
SRM
NIPSNAP3A
SMOX
GFUS
TMCC3
GRAMD2B
ZNF704
ADTRP
HOXA5
ENC1
CA12
C1orf210
ABCA5
NHEJ1
NDRG2
ADGRA3
GZMB
NR3C2
SLC9B2
PLCB4
MACIR
ACER2
ATP13A4
SLC51A
HOXB5
FEZ1
PEX26
C1orf115
SPAG4
PGAP1
ALDH5A1
ARRDC4
ADCY6
SPCS3
MOGAT3
CYP2J2
COBL
NEK3
ELAPOR1
ANXA13
TTC22
TMEM72
GPR15LG
SFMBT2
CFTR
CPM
ITPKA
CMBL
KRT12
MTHFD2
KCNN3
PPM1L
PHYH
HOXA6
ZNF57
SPIB
CHAD
CROT
IL3RA
ENPP5
TFCP2L1
SCUBE2
PANK1
PDE6A
CITED2
KIAA0040
ENPP1
SUGCT
CHAC1
ZSWIM5
BCAT2
MPV17L
CPT1A
KLF4
PRKG2
RBPMS
PRPS1
PNP
SEMA4G
SH3BGRL2
FCGRT
ACAT1
CRACR2A
ALPI
NT5DC2
TESK2
DEFB1
TMEM141
RAP1GAP
EYA2
LYPD6B
ASB13
HIBCH
RPL22L1
RAB17
OLFM4
ZFPM2
PEX11A
ACADSB
ARID5A
CASD1
ZYX
CCN2
PON3
CHPT1
TMEM170A
PTPRF
ST6GAL1
GPD1L
AQP11
NUDT16L2P
STARD10
CLMN
MGAT4B
WASL
PPP1R36
CMTM4
SLC41A1
TRPM4
TTLL6
CCDC68
XK
ARHGEF9
FZD5
MET
TP53TG1
KRT7
HNF1B
SOSTDC1
RNF128
SOCS1
ZCCHC14
TRIM16
BHLHA15
FAHD1
ARSD
STX19
GPR39
MAP3K8
ACVR2A
NPY1R
HNF4A
PDE5A
PECR
NAPEPLD
TESC
C5orf63
AKAP1
IMPA2
BCLAF3
BCL2L15
STAT4
IFNG
GCNT1
ABCD3
PKM
ILDR1
FLVCR1
IYD
CNGA1
HOMER1
KITLG
C6orf136
VIL1
SERINC5
NEDD4
ACOX2
PGAP3
PRAG1
NFE2L3
ZNF91
SEPSECS
PLA2G2A
PNOC
TST
MARVELD3
TMEM163
NQO2
TTYH3
PMEPA1
MAST2
FXYD3
LIAS
CD160
GNA11
INPP5J
PDE8A
PLA2G10
USP54
STRADB
PPP1R14D
MPND
SEC24D
DKK1
TMEM120A
STXBP1
CGN
BCAS1
CNTFR
B3GNT8
FAM3D
PCK2
RAB11FIP1
NGEF
CREB3L3
SULT1B1
LRRCC1
CTH
LMAN1
GCNT2
NMT2
UGP2
PGM3
FGF9
PANX1
NRARP
UGDH
AMN
OPHN1
AOC1
TRAK2
PLXNA2
PMM1
AHR
SH3BP5
E2F5
SRPRB
ZNF252P
HOOK1
SRI
PRDX4
PRKAR2B
TSHZ1
PLEK2
NAALADL1
CBFB
ST3GAL2
IFT74
MAPRE3
ANO7
SLC22A23
PLPP1
FAAH
CDX2
MAPKAPK5-AS1
IQGAP2
RECQL
ANKS4B
NFKB2
PDIA4
FHIP1A
ZNF320
EPB41L3
MT1HL1
GAS2L3
ATP9A
IL22RA1
PPM1K
PLOD1
HMGN2P46
SYNC
AFG3L2
ERBB3
TRANK1
PAQR8
ZNF675
MTARC1
HYOU1
RAB23
PPP1R14C
KNTC1
ZBTB10
GOLT1B
NUDT12
ACVR1B
STYK1
ACOX1
MT2A
OXR1
ACOT8
ENPP3
CXCL16
HHLA2
ELL3
CHKA
EPB41L1
SEMA6D
PCCA
VDR
CRYL1
SOWAHA
NCR3LG1
NTN4
NUBPL
BTN3A1
ZNRF3
MGAT4A
TMC4
CTSA
SUCLG2
ANO9
ZNF823
PAM
ME3
HOXB6
CXADR
GRHL2
MYO1D
MYO1B
INSR
RIOK3
ZNF702P
BCO1
ZNF415
RESF1
PPP1R9A
IRF6
GAL3ST1
OLFM1
ENTREP2
GLOD5
ABRACL
PFKFB2
ACOT13
HOXB9
LYRM7
TP53INP2
SMPD3
PNPLA4
CLDN12
PTGR3
MYLIP
WNK2
PRAF2
PTPN21
CTPS1
GLB1L2
P3H1
CYB5R2
MTCL1
LOC285097
KLK15
SERPINB1
SORL1
STX3
MLLT3
GJB1
DTX4
CTSC
MYO10
TMEM192
AKAP7
CNTN4
LAMTOR4
ZKSCAN1
PTGR2
PARP8
KRTAP5-AS1
MTARC2
LPL
CASP6
CPT2
ARPC1B
SLC17A9
PANK3
IL17RB
MAP3K20
PLA2G12B
DNAJB11
AVPI1
NEO1
SGMS1
PACS1
ITGAV
BPNT1
HOXA13
PRR15L
CCNJL
CHDH
MTMR8
SSR3
CCR10
S100A4
DDAH2
NIPSNAP2
PROM2
NAALADL2
ABHD3
SEC22C
FAIM2
SPR
ZNF43
BTBD3
AHCYL2
TWSG1
CNNM4
GPRC5A
CNKSR3
OVOL1
MANF
SETD7
PRELID2
CEP70
COL17A1
GGH
TXNDC15
PDGFA
LPCAT3
SHROOM2
CHRDL2
HDHD3
RASGRF2
NCOA7
ZNF608
CERS6
CENPV
GMDS
BSG
SLC35D1
DENND3
LETM1
DNAJC3
PIP5K1B
PLSCR4
FRYL
CEP135
TNIK
SYVN1
SLC25A20
NECTIN3
AP1AR
SYTL4
GPRIN2
TSPAN5
PRXL2A
TRIM36
PIWIL4
TMEM116
CACNA1D
NEURL1
FICD
RHBDL2
MAGI3
LANCL3
AUH
ZNF600
TLCD3A
BDH2
ENGASE
SKIL
ATP23
SIPA1L2
MAML3
ATPAF1
DUSP6
ARHGEF37
MGLL
GUCY2C
PTPRH
PLEKHH1
GPBP1L1
PRKAB2
NRIP1
ERN2
CACNA2D2
MYDGF
SMPDL3A
RIDA
IGF2BP2
ASAP3
NDRG1
PDIA6
STARD4
ATP11A
ABHD11
EDEM1
DPP10
LLGL2
ATP2B1
CLRN3
SSR1
DENND11
LDHB
HMGCR
SUOX
BMP6
MPI
SMIM14
ETHE1
TNFRSF11A
MAGI1
FAM83B
RHBDF2
ADCY9
EIF5A2
IGSF3
SLC16A5
CCDC167
SNX13
ZNF813
PHGDH
PER2
DAPK2
SDF2L1
PIK3R1
IL1RL1
ADHFE1
DNMBP
GPCPD1
INAVA
APOL4
PTPRO
TGFA
CPNE2
TPRN
CTSB
PATJ
ACTN1
ARRDC3
SPINT1
MRPS25
HADH
AXIN2
MARS1
ANO10
PDHA1
ACKR4
PPP1R1B
BPHL
DCUN1D5
HNMT
ZNF575
PCSK6
SLC26A6
SESN1
FAM117B
LGALSL
ECHDC2
ERLEC1
DENND4C
TMEM165
QSOX1
TUBB6
ATOSB
ERI1
RCN1
ACACB
STPG1
SPTLC3
FKBP14
ANKMY2
RAB40B
SLC39A4
EPB41L2
SDHD
CTSV
S100A16
HMGCL
CLSTN3
TLDC2
EAPP
ATP10D
MKKS
NDUFA5
C8orf33
GGT6
SCNN1A
TMEM254
XYLB
TIGAR
ACVR1
FUCA1
AGAP1
C11orf54
PALS1
RALGPS2
OVOL2
APOOL
MRPL35
UBE2J1
ZNF440
SPRYD7
EFNA5
MBOAT2
ATP1B3
NUDT7
MBNL3
VSTM2A
ANXA2P2
GTF3A
SMAD7
FBXW7
FRK
MIER1
HSPH1
FAM167B
SESN2
GPT
DYRK2
CNST
RNASEL
LRRC1
UBL3
ADCY5
SUCLG1
RAB29
IP6K2
MEST
UGT8
ENO2
HR
STING1
ZNF552
ESRP1
MAFB
TMEM65
TPRG1L
TCIRG1
TRAPPC6A
FASTKD1
ASTE1
PPFIBP2
FAM20A
SAMD12
CLDN23
ISCA1
SPRED2
STAT2
MKRN1
PTGER4
LIPT2-AS1
SOS2
PUDP
CASP7
ABHD2
TMEM258
TPST2
ZNF585B
GARS1
TMEM168
YBX2
MAP3K21
IFT57
DNAJC22
NTPCR
MPST
SPATS2
PCLO
GATA6
BCL3
PID1
PMFBP1
ACOT9
LRIG3
ACAA2
SLC35B1
H3C6
MARCHF8
B4GALT4
SNCAIP
HSPA5
MBOAT1
TUFT1
CBFA2T2
RAVER2
SLC23A1
KLF5
PTK6
TNFSF15
BAIAP2L2
BICDL2
ZNF844
PUS10
DISP2
PXMP4
MCFD2
UNC5B
PSMD14
ARRB1
IGFLR1
ESRP2
NEU1
TMEM106A
VILL
CDKL1
EEF2K
AKR7A3
ACKR2
MMUT
SLC35A1
GP2
AK3
MPLKIP
ETV5
SSTR1
BLVRA
GALM
ZFYVE9
F2RL1
BAG3
PPARGC1B
TRAM2
PAIP2B
SDR42E1
SLC41A2
PTPRD
MLXIP
MYB
MAGEH1
HTATIP2
FHIT
SRPRA
PPA1
COX6C
GLTP
HSPG2
SLC35D2
AGL
LIN7C
ZDHHC3
PRSS8
XPOT
IARS1
FAM13A
FSCN1
KRT20
CEACAM7
LGR6
DUSP14
POF1B
APPL1
PARVB
SORBS2
ACADM
ZNF480
RPL10L
BLOC1S6
CCDC112
ERMP1
DUSP16
ATP8B1
AZIN2
CPNE5
TJP3
MARCKS
C4orf19
SLC39A10
RAB9A
SLC30A4
FAM110C
SLC4A11
SNX4
CFLAR
HOXA3
RCHY1
GON7
ZNF275
DOCK1
GPRC5C
TMEM177
MAVS
AGFG2
RAMP3
ECI2
SLC44A3
GOLIM4
PTP4A1
SNX24
CHPF
HMGA2
FHDC1
DLEU1
ENTPD7
FAM219B
TMEM184B
B4GALNT3
LNPK
DOP1B
ZNF763
KLC4
TTC38
PLEKHG3
DET1
RBP2
DERA
CHCHD10
CD68
KRCC1
SLC25A32
CBLC
EPS8L3
SLC25A33
FNIP2
MRPL34
FER1L4
PLA2R1
AARS1
CHP1
GBA2
TMPRSS4
OCRL
ZC3H6
MAGED1
HCCS
VANGL2
AAMDC
ACR
ZNF439
CDX1
NAT8B
LZIC
DUSP8
WDR54
RAB4A
SERINC2
LINC00526
DHRS1
ALAD
VPS13A
CRYBG2
PPARA
FBXO34
SLC38A2
CYCS
WWC2
PGM1
RIPK4
CCNG1
TFDP2
STEAP3
TAPT1-AS1
MISP
RPS6KA2
LIF
ZNF462
CDK20
MINPP1
CDK18
ATG4D
CFDP1
RAB24
LNX1
CTNNAL1
PHF7
CLIC5
IRAK2
PLEKHA7
ITGA6
ATL2
FUT11
SIPA1L3
PDIA5
DSP
DAO
TSPAN12
RNF138
ECH1
PSMA3
TOM1L1
UNG
EPN3
MATCAP2
FH
C11orf71
COQ8A
PIM3
CYC1
TMEM144
EPS8L2
SCP2
GNPTAB
TRPV2
TDRD3
CHST2
OSBPL1A
SLC46A1
ID3
DBT
NNT
NIPAL2
CHMP4C
CRYZL1
ZC3H12B
ZFP62
NVL
C1orf198
PRKACB
SENP8
GNG12
DLGAP1-AS1
PLEKHJ1
CDS1
MAP2K3
RDH13
SLC44A1
CACFD1
CNN2
PYROXD1
GPA33
TMEM39A
CEP19
CHRNA1
DIP2C-AS1
CISD1
MARVELD2
FMN1
SPATA2
MEI1
AP1S3
GMNN
PRF1
PHYKPL
CDC27
DOCK4
COX5B
SND1
OPTN
GRB7
LRP6
ZNF681
DAGLA
S100A2
AQP7
SLC25A43
SORT1
KLHL8
PPIL1
CHMP1B
TMEM94
PBX1
ARHGEF3
NDFIP2
KLHDC2
BCKDHB
SLC30A1
ULK3
PARD3B
SRGAP1
SEC13
ACAD10
SYTL3
TMEM184A
GPD2
AGR2
CXCL17
ZNF326
PITPNB
TDRD7
ARV1
AAK1
FTSJ1
FN3K
CDC42BPA
TMEM53
ABCB11
HECTD3
RXRA
TNFRSF10B
ERI2
ARMCX3
HSPB1
CREM
ASCC1
ATP2C1
ARHGAP42
RFK
LCMT1
EDN2
MPC2
ARHGEF40
MTRES1
DNAH7
CEBPA
DPY19L4
PLXNA1
CACNB3
MICAL3
NCKAP5
TEF
LEAP2
PHACTR4
COLCA1
MSI2
EIF4EBP2
MKNK2
SPAG1
CDYL2
NOP2
FITM2
SHROOM3
FBXL4
FANK1
GRAMD4
THNSL1
FOXO4
HELB
LOC100506730
CD9
LPIN2
SSR4
ZZEF1
OPLAH
HUNK
SYBU
ABCG1
ZSCAN31
EFNA4
HIGD1A
FKTN
ATF1
MAP3K5
NDUFA1
PTPN1
JAK1
COQ5
C9orf40
NRG4
CAT
HADHA
PDP2
GTF2E2
MYORG
LRRC28
CYBC1
HM13
DPAGT1
BTBD2
FAM200B
LRIG2
CRAT
BRCC3
AGTRAP
WFS1
TMEM263
SPCS2
GLYCTK
PEX19
CAPN5
NAGS
G6PD
ARHGAP23
DDR1
ZNF468
TMEM209
CDIPT
CRTC3
AKAP9
MYRIP
GGT7
EIF5B
PSME4
CDK2AP1
COA7
OTULINL
ZNF518A
CDV3
SEPHS2
ATP7B
GSTZ1
CAMK2G
MADCAM1
PAPSS1
MAD2L2
SLC35A3
PLD1
FBXL20
MAP1LC3A
STK38
FAM98A
SAV1
COQ7
ARL5B
SPATA20
TTC39B
DAB2IP
ADCK2
RBP5
COQ9
VCP
TPBG
CHMP4B
ESPN
RMND1
DNAJC19
SLC25A10
ATP8A1
RNF43
AFAP1L2
NAT1
ZNF33B
FRY
LIMA1
SEC61B
ID2
KCNG3
SEC61A1
TINCR
MAPKAPK2
SEL1L3
MAP3K6
HEPH
ZNF395
NCS1
CCSER1
TMEM9B
SLC23A3
GOT1
ELF3
NCK2
PGRMC1
VWA1
PREB
PLCH1
ZNF850
BTD
TOMM40L
ALDH18A1
RSBN1
SLC39A11
SIAE
PACSIN2
HSDL2
FNDC3B
DOK4
GIPC1
PAPSS2
PDLIM7
ABCC3
PLPP6
FBXO25
ZNF3
SDHB
MRPS33
NEU4
SRXN1
PDLIM4
CALR
REEP4
LTK
ZNF223
UQCRC1
FBXO3
ZNF564
LIPH
NDUFB9
PDLIM2
PTAR1
COG2
FAR1
ADAL
RNF14
SLC4A10
ZNF808
NBR2
ARHGAP18
GPHN
HID1
TUBB
SH3RF1
EFL1
OSTC
PDE10A
ACAA1
ZSCAN16
FOXD2
PHF11
NUP188
USH1C
LMTK2
ASPA
TMCO1
SPIN1
ACO2
CAMK2D
BNIP2
ACOT4
RAP1GAP2
MICAL2
SELENON
FST
PCTP
CCDC115
DCPS
SPHK2
C19orf33
NECAB3
PKIA
NANS
PLPP5
FBLIM1
NBN
BCAR3
MIGA2
PDSS1
PGAP2
PYGB
FOXA1
KDF1
RRAS2
GNL3
CD276
TRIM2
DMAC1
TUBG1
C9orf24
GPR176
MFSD9
PPP6R1
CDC42SE1
SIRT6
OSBPL11
GRTP1
NPC1
SLC33A1
C1orf54
TMEM45B
ARFIP1
LGALS4
ABTB2
FNBP1L
MAML2
DHX32
ZNF217
ILVBL
NLRP7
ETFB
GLP2R
LMBRD2
TTC9
GAREM1
NSMF
BICD1
DNAJC1
CPTP
NDUFV1
PRDX5
PGGT1B
SLC35F2
SULF2
CMAS
CTDSP2
AQP3
NMNAT3
ACBD5
ECI1
THRA
BAG1
SLC39A2
CD2AP
DNAJC11
ARHGEF28
ARHGAP32
ATXN7L3B
RWDD2A
DLAT
CCDC71L
NDUFB10
MEOX1
ERBIN
FAM167A
STRBP
WIPF2
NR2F6
VWA5A
CPEB3
REPIN1
KCNN4
NUDT6
DELE1
SIDT2
MAGT1
C9orf85
PPM1A
RUVBL1
LSR
MIGA1
NSUN7
RAB40C
BRPF3
LIPC
GABPB2
BMP2K
SIL1
NDUFB7
CLCN4
NR6A1
CDK4
DDAH1
RALGPS1
GLG1
GPR37L1
CGRRF1
CRLF3
ELF4
HDAC7
B3GNT3
CDC14B
ZNF254
PHKA1
APLP2
RNF115
CLPTM1L
RCOR3
KBTBD2
GDE1
KIF12
FAM120AOS
ZER1
HNF1A
FAH
LRRFIP2
TEAD4
BBS2
KIAA1522
FAM83G
MIDEAS
XYLT1
STAT5A
YARS1
DHRS3
H2AJ
CHMP5
TMEM68
SFXN1
MICU2
BTBD8
SMPDL3B
SLC30A7
TMPRSS3
TMEM243
GMFB
ATE1
AGPAT2
SCOC
OXER1
IDH3A
MSL3
IFT88
APH1B
MTIF2
MRPS36
SHISA5
KLF3
COA3
SYDE2
LIMS1
CASZ1
ZNF789
HIGD2A
LPAR5
RRN3
NUDT16
SLC35B3
TRAM1
MOCS1
TMTC4
OSBPL7
DDO
AP1M2
PRDX1
ASNS
FAM171A1
ZNF253
HEXIM1
GFER
C2CD5
FAM151A
SLC25A13
IDH2
BTBD9
GAB1
LAMP5
MCCC1
UQCRH
TTC30A
RORC
SEC14L2
INPP5A
CC2D1A
KBTBD11
PHTF1
SCO1
TMEM80
HYKK
PTPN12
DHRS12
AP5M1
PRKAR1A
PSMA5
DPH6
PHLDB1
SRP68
TOX3
MAX
SPPL2A
TRIM3
KDM4A
NIPSNAP1
MTDH
DPP7
RAB13
LNX2
MYH14
GPR180
FUT6
CCNB1IP1
HTATSF1
PGAP4
SDCBP
SDSL
ESRRA
MYO9A
C2CD2L
C1QTNF1
TBC1D12
DMTN
RNF44
RGS16
DNAAF2
DCXR
PAWR
ABR
TMLHE
DSG2
HPS5
NAA40
PDPK1
NDUFS3
TSPYL2
SYT7
REPS2
BZW2
LETMD1
STAG3L4
SSUH2
CIITA
IPO4
ENPP4
TMEM129
MTX2
ZNF219
FADS3
RBBP8
CLUH
TMEM38A
ERLIN2
CD47
METRNL
GOLPH3L
CDH17
TMEM14B
R3HDM4
CLDN3
VAMP5
NET1
MT3
TMEM44
TMEM14C
AGBL5
MRPL15
MYL5
MPC1
RPIA
BCL2L14
CFAP36
DCAF4
USP14
CKAP4
SPINT2
VASN
TMEM125
TMC6
ETFA
EPB41L5
ATG14
FAM172A
SREBF2
FAM234A
C6orf120
ZNF112
CACNB1
PRUNE1
RRM2B
PROC
TMEM128
NDUFS1
WDSUB1
CCDC89
MFSD12
THSD4
HK1
ZFAND2B
SLC27A4
DEPDC5
ZNF703
TINAGL1
HCN3
DESI1
SLC9A1
DLD
TMEM131
CLIP2
FNDC3A
SH2D3C
