# Supplementary material for: Identification of subtypes and biomarkers associated with disulfidptosis-related ferroptosis in ulcerative colitis
Source: Hereditas. 2025 Feb 22;162:27. doi: 10.1186/s41065-025-00390-y (PMC11846262; doi:10.1186/s41065-025-00390-y)
Supplement: Supplementary file 5 — Supplementary Material 5 [file 41065_2025_390_MOESM5_ESM.txt]

ACSL4
CD44
CHMP5
FH
HSPA5
IL33
LPCAT3
MAP3K5
MT1G
PANX1
PCK2
SLC1A4
SNX4
SOCS1
STEAP3
XBP1
