# Supplementary material for: Identification of subtypes and biomarkers associated with disulfidptosis-related ferroptosis in ulcerative colitis
Source: Hereditas. 2025 Feb 22;162:27. doi: 10.1186/s41065-025-00390-y (PMC11846262; doi:10.1186/s41065-025-00390-y)
Supplement: Supplementary file 6 — Supplementary Material 6 [file 41065_2025_390_MOESM6_ESM.txt]

CHAC1
SOCS1
PSAT1
IFNG
HIF1A
ABCC1
FADS2
ANO6
SLC7A5
PRDX6
ACVR1B
HNF4A
BNIP3
HSD17B11
MAP3K5
IL33
PANX1
ACSF2
FH
CD44
MT1G
XBP1
