# Supplementary material for: Identification of subtypes and biomarkers associated with disulfidptosis-related ferroptosis in ulcerative colitis
Source: Hereditas. 2025 Feb 22;162:27. doi: 10.1186/s41065-025-00390-y (PMC11846262; doi:10.1186/s41065-025-00390-y)
Supplement: Supplementary file 7 — Supplementary Material 7 [file 41065_2025_390_MOESM7_ESM.txt]

CHMP5
XBP1
LPCAT3
HSD17B11
MAP3K5
PRDX6
HSPA5
SNX4
ACSF2
FH
